# Supplementary material for: Ulva compressa from Copper-Polluted Sites Exhibits Intracellular Copper Accumulation, Increased Expression of Metallothioneins and Copper-Containing Nanoparticles in Chloroplasts
Source: Int J Mol Sci. 2021 Sep 29;22(19):10531. doi: 10.3390/ijms221910531 (PMC8508654; doi:10.3390/ijms221910531)
Supplement: Supplementary file 1 [file ijms-22-10531-s001.zip]

Archive with 1 entries (1 files):
- ijms-1385527-supplementary.pdf
